# Supplementary material for: SARS-CoV-2 Infection Triggers Phosphorylation: Potential Target for Anti-COVID-19 Therapeutics
Source: Front Immunol. 2022 Feb 17;13:829474. doi: 10.3389/fimmu.2022.829474 (PMC8891488; doi:10.3389/fimmu.2022.829474)
Supplement: Supplementary Table 1 — Details of Interaction network of major proteins involved in COVID-19 at high confidence scores. [file Table_1.xlsx]

## Sheet: string_interactions (4)
Supplementary Table 1: Details of Interaction network of major proteins involved in COVID-19 at high confidence scores
Node1	Node2	Node1_string_id	Node2_string_id	Neighborhood_on_chromosome	Gene_fusion	Phylogenetic_cooccurrence	Homology	Coexpression	Experimentally_determined_interaction	Database_annotated	Automated_textmining	Combined_score
A2M	MMP2	9606.ENSP00000323929	9606.ENSP00000219070	0	0	0	0	0.133	0.524	0.9	0.324	0.968
A2M	TGFB1	9606.ENSP00000323929	9606.ENSP00000221930	0	0	0	0	0	0	0.9	0.384	0.935
A2M	SERPINE1	9606.ENSP00000323929	9606.ENSP00000223095	0	0	0	0	0.053	0	0.9	0.422	0.94
A2M	FGB	9606.ENSP00000323929	9606.ENSP00000306099	0	0	0	0	0.168	0	0.9	0.42	0.947
A2M	FGA	9606.ENSP00000323929	9606.ENSP00000306361	0	0	0	0	0.185	0	0.9	0.436	0.95
A2M	IL6	9606.ENSP00000323929	9606.ENSP00000385675	0	0	0	0	0	0	0	0.706	0.706
A2M	MMP9	9606.ENSP00000323929	9606.ENSP00000361405	0	0	0	0	0	0	0.9	0.353	0.932
A2M	TGFB2	9606.ENSP00000323929	9606.ENSP00000355896	0	0	0	0	0.063	0	0.9	0.377	0.936
A2M	FN1	9606.ENSP00000323929	9606.ENSP00000346839	0	0	0	0	0.11	0	0.9	0.557	0.957
A2M	AHSG	9606.ENSP00000323929	9606.ENSP00000393887	0	0	0	0	0.177	0	0.9	0.558	0.96
A2M	SERPINA1	9606.ENSP00000323929	9606.ENSP00000416066	0	0	0	0	0.119	0	0.9	0.92	0.992
ACTR2	MAPK1	9606.ENSP00000367220	9606.ENSP00000215832	0	0	0	0	0.172	0.087	0.9	0.272	0.937
ACTR2	APOB	9606.ENSP00000367220	9606.ENSP00000233242	0	0	0	0	0	0	0.9	0	0.9
ACTR2	EGFR	9606.ENSP00000367220	9606.ENSP00000275493	0	0	0	0	0	0.102	0.9	0.148	0.916
AHSG	APOH	9606.ENSP00000393887	9606.ENSP00000205948	0	0	0	0	0.939	0	0	0.53	0.97
AHSG	TGFB1	9606.ENSP00000393887	9606.ENSP00000221930	0	0	0	0	0	0	0.9	0.154	0.911
AHSG	SERPINE1	9606.ENSP00000393887	9606.ENSP00000223095	0	0	0	0	0.089	0	0.9	0.317	0.932
AHSG	APOB	9606.ENSP00000393887	9606.ENSP00000233242	0	0	0	0	0.813	0	0.9	0.378	0.987
AHSG	FGB	9606.ENSP00000393887	9606.ENSP00000306099	0	0	0	0	0.654	0	0.9	0.293	0.973
AHSG	FGA	9606.ENSP00000393887	9606.ENSP00000306361	0	0	0	0	0.835	0	0.9	0.433	0.989
AHSG	FN1	9606.ENSP00000393887	9606.ENSP00000346839	0	0	0	0	0.087	0	0.9	0.362	0.936
AHSG	TGFB2	9606.ENSP00000393887	9606.ENSP00000355896	0	0	0	0	0	0	0.9	0.069	0.902
AHSG	BAMBI	9606.ENSP00000393887	9606.ENSP00000364683	0	0	0	0	0.112	0	0.9	0.049	0.908
AHSG	IL6	9606.ENSP00000393887	9606.ENSP00000385675	0	0	0	0	0	0	0.9	0.496	0.947
AHSG	LTBP1	9606.ENSP00000393887	9606.ENSP00000386043	0	0	0	0	0	0	0.9	0.097	0.905
AHSG	SERPINA1	9606.ENSP00000393887	9606.ENSP00000416066	0	0	0	0	0.281	0	0.9	0.672	0.974
AKT1	MAPK1	9606.ENSP00000451828	9606.ENSP00000215832	0	0	0.304	0.592	0.066	0.146	0.8	0.948	0.905
AKT1	MMP2	9606.ENSP00000451828	9606.ENSP00000219070	0	0	0	0	0.061	0	0	0.833	0.836
AKT1	TSC2	9606.ENSP00000451828	9606.ENSP00000219476	0	0	0	0	0.062	0.472	0.9	0.974	0.998
AKT1	TGFB1	9606.ENSP00000451828	9606.ENSP00000221930	0	0	0	0	0.076	0.18	0	0.654	0.715
AKT1	SERPINE1	9606.ENSP00000451828	9606.ENSP00000223095	0	0	0	0	0	0	0	0.761	0.761
AKT1	MAPK14	9606.ENSP00000451828	9606.ENSP00000229795	0	0	0.303	0.623	0.082	0.715	0.6	0.858	0.931
AKT1	EGR1	9606.ENSP00000451828	9606.ENSP00000239938	0	0	0	0	0.062	0.08	0	0.751	0.767
AKT1	RAF1	9606.ENSP00000451828	9606.ENSP00000251849	0	0	0	0.581	0	0.695	0.9	0.879	0.979
AKT1	CDH1	9606.ENSP00000451828	9606.ENSP00000261769	0	0	0	0	0	0.127	0	0.894	0.904
AKT1	PIK3CA	9606.ENSP00000451828	9606.ENSP00000263967	0	0	0	0	0.063	0.468	0.9	0.978	0.998
AKT1	PIKFYVE	9606.ENSP00000451828	9606.ENSP00000264380	0	0	0	0	0.063	0.058	0	0.894	0.899
AKT1	ATM	9606.ENSP00000451828	9606.ENSP00000278616	0	0	0	0	0	0	0	0.814	0.814
AKT1	LAMTOR1	9606.ENSP00000451828	9606.ENSP00000278671	0	0	0	0	0.067	0	0.9	0.244	0.923
AKT1	DEPTOR	9606.ENSP00000451828	9606.ENSP00000286234	0	0	0	0	0	0	0.9	0.654	0.963
AKT1	RICTOR	9606.ENSP00000451828	9606.ENSP00000296782	0	0	0	0	0.062	0.734	0.9	0.933	0.998
AKT1	FOS	9606.ENSP00000451828	9606.ENSP00000306245	0	0	0	0	0	0.08	0	0.806	0.815
AKT1	GSK3B	9606.ENSP00000451828	9606.ENSP00000324806	0	0	0.218	0.576	0.049	0.995	0.9	0.918	0.999
AKT1	PDPK1	9606.ENSP00000451828	9606.ENSP00000344220	0	0	0.26	0.751	0.066	0.996	0.9	0.933	0.999
AKT1	FN1	9606.ENSP00000451828	9606.ENSP00000346839	0	0	0	0	0.05	0.261	0	0.856	0.89
AKT1	MTOR	9606.ENSP00000451828	9606.ENSP00000354558	0	0	0	0	0.08	0.872	0.9	0.972	0.999
AKT1	JUN	9606.ENSP00000451828	9606.ENSP00000360266	0	0	0	0	0	0.072	0	0.91	0.913
AKT1	MMP9	9606.ENSP00000451828	9606.ENSP00000361405	0	0	0	0	0.061	0	0	0.885	0.887
AKT1	SRC	9606.ENSP00000451828	9606.ENSP00000362680	0	0	0.391	0.562	0.097	0.546	0.9	0.96	0.978
AKT1	IL6	9606.ENSP00000451828	9606.ENSP00000385675	0	0	0	0	0.055	0	0	0.886	0.888
AKT1	SOS1	9606.ENSP00000451828	9606.ENSP00000387784	0	0	0	0	0.061	0.123	0.9	0.572	0.96
AKT1	TNF	9606.ENSP00000451828	9606.ENSP00000398698	0	0	0	0	0	0.05	0	0.874	0.876
AKT1	SHC1	9606.ENSP00000451828	9606.ENSP00000401303	0	0	0	0	0.067	0.26	0.9	0.746	0.98
AKT1	HRAS	9606.ENSP00000451828	9606.ENSP00000407586	0	0	0	0	0.076	0.16	0	0.883	0.901
AKT1	IL10	9606.ENSP00000451828	9606.ENSP00000412237	0	0	0	0	0	0.079	0	0.821	0.828
APOB	APOH	9606.ENSP00000233242	9606.ENSP00000205948	0	0	0	0	0.812	0	0.72	0.541	0.973
APOB	MAPK14	9606.ENSP00000233242	9606.ENSP00000229795	0	0	0	0	0	0	0.9	0.158	0.912
APOB	FGB	9606.ENSP00000233242	9606.ENSP00000306099	0	0	0	0	0.678	0	0	0.348	0.781
APOB	LTBP1	9606.ENSP00000233242	9606.ENSP00000386043	0	0	0	0	0.053	0	0.9	0.044	0.901
APOB	EGFR	9606.ENSP00000233242	9606.ENSP00000275493	0	0	0	0	0.062	0.105	0.9	0.195	0.923
APOB	FN1	9606.ENSP00000233242	9606.ENSP00000346839	0	0	0	0	0.086	0	0.9	0.381	0.938
APOB	SERPINA1	9606.ENSP00000233242	9606.ENSP00000416066	0	0	0	0	0.219	0	0.9	0.441	0.952
APOB	IL6	9606.ENSP00000233242	9606.ENSP00000385675	0	0	0	0	0	0	0.9	0.589	0.957
APOB	FGA	9606.ENSP00000233242	9606.ENSP00000306361	0	0	0	0	0.717	0	0.9	0.269	0.977
APOH	FGA	9606.ENSP00000205948	9606.ENSP00000306361	0	0	0	0	0.668	0.157	0	0.5	0.848
APOH	FGB	9606.ENSP00000205948	9606.ENSP00000306099	0	0	0	0	0.706	0.157	0	0.502	0.866
ATM	CDK7	9606.ENSP00000278616	9606.ENSP00000256443	0	0	0	0	0	0	0.9	0.371	0.934
ATM	CDK2	9606.ENSP00000278616	9606.ENSP00000266970	0	0	0	0	0	0.058	0.9	0.744	0.973
ATM	CDK5	9606.ENSP00000278616	9606.ENSP00000419782	0	0	0	0	0	0	0	0.704	0.705
ATM	HRAS	9606.ENSP00000278616	9606.ENSP00000407586	0	0	0	0	0.063	0.191	0	0.686	0.741
ATM	CDK1	9606.ENSP00000278616	9606.ENSP00000378699	0	0	0	0	0	0.058	0	0.799	0.802
ATM	SQSTM1	9606.ENSP00000278616	9606.ENSP00000374455	0	0	0	0	0	0	0.8	0.277	0.849
ATM	ATR	9606.ENSP00000278616	9606.ENSP00000343741	0	0	0	0.56	0.211	0.785	0.9	0.945	0.989
ATM	CHEK1	9606.ENSP00000278616	9606.ENSP00000388648	0	0	0	0	0.061	0.56	0.9	0.986	0.999
ATR	CDK7	9606.ENSP00000343741	9606.ENSP00000256443	0	0	0	0	0.064	0	0.9	0.21	0.919
ATR	CDK2	9606.ENSP00000343741	9606.ENSP00000266970	0	0	0	0	0.062	0.382	0.9	0.542	0.969
ATR	CDK1	9606.ENSP00000343741	9606.ENSP00000378699	0	0	0	0	0.063	0.382	0	0.643	0.775
ATR	SQSTM1	9606.ENSP00000343741	9606.ENSP00000374455	0	0	0	0	0	0	0.8	0.16	0.824
ATR	CHEK1	9606.ENSP00000343741	9606.ENSP00000388648	0	0	0	0	0.087	0.874	0.9	0.954	0.999
AXL	PIK3CA	9606.ENSP00000301178	9606.ENSP00000263967	0	0	0	0	0.058	0.124	0.9	0.453	0.948
AXL	SRC	9606.ENSP00000301178	9606.ENSP00000362680	0	0	0	0.698	0.061	0.379	0.8	0.528	0.892
AXL	SHC1	9606.ENSP00000301178	9606.ENSP00000401303	0	0	0	0	0.075	0.52	0.8	0.247	0.924
BAMBI	TGFB1	9606.ENSP00000364683	9606.ENSP00000221930	0	0	0	0	0	0	0.9	0.412	0.938
BAMBI	TGFBR2	9606.ENSP00000364683	9606.ENSP00000351905	0	0	0	0	0	0	0.9	0.329	0.93
CDH1	MAPK1	9606.ENSP00000261769	9606.ENSP00000215832	0	0	0	0	0	0	0.9	0.746	0.973
CDH1	MMP2	9606.ENSP00000261769	9606.ENSP00000219070	0	0	0	0	0	0	0	0.761	0.761
CDH1	TGFB1	9606.ENSP00000261769	9606.ENSP00000221930	0	0	0	0	0	0.064	0	0.715	0.722
CDH1	SERPINE1	9606.ENSP00000261769	9606.ENSP00000223095	0	0	0	0	0	0	0	0.725	0.726
CDH1	JUN	9606.ENSP00000261769	9606.ENSP00000360266	0	0	0	0	0.063	0	0	0.725	0.731
CDH1	HRAS	9606.ENSP00000261769	9606.ENSP00000407586	0	0	0	0	0	0.129	0	0.733	0.758
CDH1	IL6	9606.ENSP00000261769	9606.ENSP00000385675	0	0	0	0	0	0	0	0.788	0.788
CDH1	GSK3B	9606.ENSP00000261769	9606.ENSP00000324806	0	0	0	0	0	0.52	0	0.694	0.847
CDH1	PRKCA	9606.ENSP00000261769	9606.ENSP00000408695	0	0	0	0	0	0	0.8	0.296	0.853
CDH1	FN1	9606.ENSP00000261769	9606.ENSP00000346839	0	0	0	0	0	0	0	0.853	0.853
CDH1	PIK3CA	9606.ENSP00000261769	9606.ENSP00000263967	0	0	0	0	0	0	0.9	0.517	0.949
CDH1	MMP9	9606.ENSP00000261769	9606.ENSP00000361405	0	0	0	0	0	0	0.9	0.818	0.981
CDH1	SRC	9606.ENSP00000261769	9606.ENSP00000362680	0	0	0	0	0.041	0.388	0.9	0.858	0.99
CDH1	EGFR	9606.ENSP00000261769	9606.ENSP00000275493	0	0	0	0	0.062	0.513	0.9	0.917	0.995
CDK1	CDK7	9606.ENSP00000378699	9606.ENSP00000256443	0	0	0.377	0.918	0.125	0.557	0.9	0.923	0.962
CDK1	CDK2	9606.ENSP00000378699	9606.ENSP00000266970	0	0	0.441	0.968	0.684	0.819	0.9	0.935	0.994
CDK1	MAP2K1	9606.ENSP00000378699	9606.ENSP00000302486	0	0	0.34	0.697	0.064	0.191	0.9	0.501	0.936
CDK1	SRC	9606.ENSP00000378699	9606.ENSP00000362680	0	0	0.259	0.648	0.062	0.093	0.9	0.75	0.937
CDK1	OPTN	9606.ENSP00000378699	9606.ENSP00000368022	0	0	0	0	0	0	0.9	0.075	0.903
CDK1	CDK5	9606.ENSP00000378699	9606.ENSP00000419782	0	0	0.424	0.954	0	0.064	0.9	0.726	0.907
CDK1	CHEK1	9606.ENSP00000378699	9606.ENSP00000388648	0	0	0.287	0.726	0.853	0.331	0	0.939	0.929
CDK1	CDK3	9606.ENSP00000378699	9606.ENSP00000410561	0	0	0.44	0.968	0.555	0.826	0.54	0.784	0.962
CDK2	MAPK1	9606.ENSP00000266970	9606.ENSP00000215832	0	0	0.399	0.863	0.049	0.261	0.9	0.636	0.933
CDK2	CDK7	9606.ENSP00000266970	9606.ENSP00000256443	0	0	0.408	0.926	0.067	0.539	0.9	0.92	0.957
CDK2	CDK3	9606.ENSP00000266970	9606.ENSP00000410561	0	0	0.447	0.977	0	0.696	0.54	0.701	0.857
CDK2	CDK5	9606.ENSP00000266970	9606.ENSP00000419782	0	0	0.435	0.959	0	0.064	0.9	0.744	0.906
CDK2	CHEK1	9606.ENSP00000266970	9606.ENSP00000388648	0	0	0.308	0.719	0.325	0.261	0.9	0.885	0.962
CDK3	CDK7	9606.ENSP00000410561	9606.ENSP00000256443	0	0	0.412	0.926	0.062	0.316	0.54	0.706	0.704
CDK3	CDK5	9606.ENSP00000410561	9606.ENSP00000419782	0	0	0.431	0.962	0	0.807	0	0.595	0.814
CDK5	CDK7	9606.ENSP00000419782	9606.ENSP00000256443	0	0	0.333	0.925	0.103	0.354	0.9	0.762	0.941
CDK5	MAP2K1	9606.ENSP00000419782	9606.ENSP00000302486	0	0	0.32	0.68	0.061	0.379	0.9	0.732	0.955
CDK5	GSK3B	9606.ENSP00000419782	9606.ENSP00000324806	0	0	0.317	0.824	0.062	0.396	0.9	0.768	0.949
CDK5	JUN	9606.ENSP00000419782	9606.ENSP00000360266	0	0	0	0	0	0	0.9	0.495	0.947
CDK7	CHEK1	9606.ENSP00000256443	9606.ENSP00000388648	0	0	0.31	0.642	0.062	0	0.9	0.493	0.926
CHEK1	MTOR	9606.ENSP00000388648	9606.ENSP00000354558	0	0	0	0	0	0.315	0	0.647	0.749
CSNK1A1L	GSK3B	9606.ENSP00000369126	9606.ENSP00000324806	0	0	0.302	0	0.051	0.085	0.6	0.226	0.778
CSNK2A1	JUN	9606.ENSP00000217244	9606.ENSP00000360266	0	0	0	0	0	0.379	0.9	0.33	0.954
DEPTOR	TSC2	9606.ENSP00000286234	9606.ENSP00000219476	0	0	0	0	0	0	0.9	0.685	0.967
DEPTOR	RPS6KA1	9606.ENSP00000286234	9606.ENSP00000435412	0	0	0	0	0	0.305	0	0.678	0.766
DEPTOR	RICTOR	9606.ENSP00000286234	9606.ENSP00000296782	0	0	0	0	0	0.348	0.9	0.85	0.989
DEPTOR	MTOR	9606.ENSP00000286234	9606.ENSP00000354558	0	0	0	0	0	0.348	0.9	0.895	0.992
EGFR	MAPK1	9606.ENSP00000275493	9606.ENSP00000215832	0	0	0	0.577	0	0.472	0.9	0.887	0.965
EGFR	SERPINE1	9606.ENSP00000275493	9606.ENSP00000223095	0	0	0	0	0.125	0	0	0.687	0.715
EGFR	MAPK14	9606.ENSP00000275493	9606.ENSP00000229795	0	0	0	0.577	0	0.723	0	0.751	0.81
EGFR	EGR1	9606.ENSP00000275493	9606.ENSP00000239938	0	0	0	0	0	0.054	0	0.761	0.764
EGFR	PIK3CA	9606.ENSP00000275493	9606.ENSP00000263967	0	0	0	0	0	0.37	0.9	0.866	0.99
EGFR	TNF	9606.ENSP00000275493	9606.ENSP00000398698	0	0	0	0	0.062	0	0	0.71	0.716
EGFR	MMP9	9606.ENSP00000275493	9606.ENSP00000361405	0	0	0	0	0	0	0	0.828	0.828
EGFR	IL10	9606.ENSP00000275493	9606.ENSP00000412237	0	0	0	0	0	0	0.6	0.713	0.88
EGFR	JUN	9606.ENSP00000275493	9606.ENSP00000360266	0	0	0	0	0.06	0.185	0	0.856	0.88
EGFR	FOS	9606.ENSP00000275493	9606.ENSP00000306245	0	0	0	0	0	0.533	0	0.794	0.9
EGFR	IL6	9606.ENSP00000275493	9606.ENSP00000385675	0	0	0	0	0	0	0.6	0.811	0.921
EGFR	FN1	9606.ENSP00000275493	9606.ENSP00000346839	0	0	0	0	0.185	0.812	0	0.684	0.947
EGFR	PTK2B	9606.ENSP00000275493	9606.ENSP00000380638	0	0	0	0.603	0.063	0.467	0.9	0.563	0.957
EGFR	PRKCA	9606.ENSP00000275493	9606.ENSP00000408695	0	0	0	0.557	0.049	0.44	0.9	0.676	0.959
EGFR	SRC	9606.ENSP00000275493	9606.ENSP00000362680	0	0	0	0.671	0	0.484	0.9	0.954	0.963
EGFR	MTOR	9606.ENSP00000275493	9606.ENSP00000354558	0	0	0	0	0.061	0.204	0.9	0.843	0.986
EGFR	SOS1	9606.ENSP00000275493	9606.ENSP00000387784	0	0	0	0	0.061	0.612	0.9	0.797	0.991
EGFR	SHC1	9606.ENSP00000275493	9606.ENSP00000401303	0	0	0	0	0.069	0.9	0.9	0.895	0.998
EGFR	HRAS	9606.ENSP00000275493	9606.ENSP00000407586	0	0	0	0	0.052	0.329	0.9	0.972	0.998
EGR1	MAPK1	9606.ENSP00000239938	9606.ENSP00000215832	0	0	0	0	0	0.14	0.9	0.742	0.975
EGR1	JUN	9606.ENSP00000239938	9606.ENSP00000360266	0	0	0	0	0.309	0.413	0.9	0.859	0.993
EGR1	FOS	9606.ENSP00000239938	9606.ENSP00000306245	0	0	0	0	0.961	0.073	0	0.913	0.996
FERMT2	MAPK1	9606.ENSP00000342858	9606.ENSP00000215832	0	0	0	0	0	0.871	0	0.066	0.874
FGA	MAPK1	9606.ENSP00000306361	9606.ENSP00000215832	0	0	0	0	0	0	0.9	0.215	0.918
FGA	TGFB1	9606.ENSP00000306361	9606.ENSP00000221930	0	0	0	0	0	0	0.9	0.221	0.918
FGA	SERPINE1	9606.ENSP00000306361	9606.ENSP00000223095	0	0	0	0	0.076	0	0.9	0.266	0.926
FGA	RAF1	9606.ENSP00000306361	9606.ENSP00000251849	0	0	0	0	0	0.064	0.9	0	0.902
FGA	MAP2K2	9606.ENSP00000306361	9606.ENSP00000262948	0	0	0	0	0	0	0.9	0	0.9
FGA	MAP2K1	9606.ENSP00000306361	9606.ENSP00000302486	0	0	0	0	0	0	0.9	0	0.9
FGA	FGB	9606.ENSP00000306361	9606.ENSP00000306099	0	0	0	0.744	0.992	0.961	0.9	0.955	0.999
FGA	SOS1	9606.ENSP00000306361	9606.ENSP00000387784	0	0	0	0	0	0	0.9	0.052	0.901
FGA	LTBP1	9606.ENSP00000306361	9606.ENSP00000386043	0	0	0	0	0	0.064	0.9	0.057	0.904
FGA	HRAS	9606.ENSP00000306361	9606.ENSP00000407586	0	0	0	0	0	0.053	0.9	0.112	0.908
FGA	SRC	9606.ENSP00000306361	9606.ENSP00000362680	0	0	0	0	0.062	0.054	0.9	0.218	0.921
FGA	IL6	9606.ENSP00000306361	9606.ENSP00000385675	0	0	0	0	0	0	0.9	0.25	0.921
FGA	TGFB2	9606.ENSP00000306361	9606.ENSP00000355896	0	0	0	0	0	0	0.9	0.257	0.922
FGA	FN1	9606.ENSP00000306361	9606.ENSP00000346839	0	0	0	0	0.088	0.264	0.9	0.349	0.95
FGA	SERPINA1	9606.ENSP00000306361	9606.ENSP00000416066	0	0	0	0	0.276	0	0.9	0.459	0.957
FGB	MAPK1	9606.ENSP00000306099	9606.ENSP00000215832	0	0	0	0	0	0	0.9	0.222	0.918
FGB	TGFB1	9606.ENSP00000306099	9606.ENSP00000221930	0	0	0	0	0	0	0.9	0.161	0.912
FGB	SERPINE1	9606.ENSP00000306099	9606.ENSP00000223095	0	0	0	0	0.069	0	0.9	0.415	0.94
FGB	RAF1	9606.ENSP00000306099	9606.ENSP00000251849	0	0	0	0	0	0.064	0.9	0	0.902
FGB	MAP2K2	9606.ENSP00000306099	9606.ENSP00000262948	0	0	0	0	0	0	0.9	0	0.9
FGB	MAP2K1	9606.ENSP00000306099	9606.ENSP00000302486	0	0	0	0	0	0.119	0.9	0	0.908
FGB	SOS1	9606.ENSP00000306099	9606.ENSP00000387784	0	0	0	0	0	0	0.9	0.056	0.901
FGB	HRAS	9606.ENSP00000306099	9606.ENSP00000407586	0	0	0	0	0	0.053	0.9	0.045	0.901
FGB	TGFB2	9606.ENSP00000306099	9606.ENSP00000355896	0	0	0	0	0	0	0.9	0.091	0.905
FGB	SRC	9606.ENSP00000306099	9606.ENSP00000362680	0	0	0	0	0.061	0.054	0.9	0.08	0.907
FGB	FN1	9606.ENSP00000306099	9606.ENSP00000346839	0	0	0	0	0.084	0.264	0.9	0.3	0.946
FGB	SERPINA1	9606.ENSP00000306099	9606.ENSP00000416066	0	0	0	0	0.26	0	0.9	0.399	0.951
FLT3	SHC1	9606.ENSP00000241453	9606.ENSP00000401303	0	0	0	0	0	0.157	0.6	0.258	0.727
FLT3	PIK3CA	9606.ENSP00000241453	9606.ENSP00000263967	0	0	0	0	0	0.08	0.8	0.529	0.905
FLT3	SOS1	9606.ENSP00000241453	9606.ENSP00000387784	0	0	0	0	0	0.085	0.9	0.107	0.911
FLT3	HRAS	9606.ENSP00000241453	9606.ENSP00000407586	0	0	0	0	0	0.082	0.9	0.702	0.97
FN1	MAPK1	9606.ENSP00000346839	9606.ENSP00000215832	0	0	0	0	0	0	0.9	0.671	0.965
FN1	TGFB1	9606.ENSP00000346839	9606.ENSP00000221930	0	0	0	0	0.061	0	0.9	0.859	0.985
FN1	SERPINE1	9606.ENSP00000346839	9606.ENSP00000223095	0	0	0	0	0.295	0	0.9	0.735	0.979
FN1	RAF1	9606.ENSP00000346839	9606.ENSP00000251849	0	0	0	0	0.061	0.261	0.9	0.33	0.947
FN1	MAP2K2	9606.ENSP00000346839	9606.ENSP00000262948	0	0	0	0	0	0	0.9	0.24	0.92
FN1	MAP2K1	9606.ENSP00000346839	9606.ENSP00000302486	0	0	0	0	0	0	0.9	0.529	0.95
FN1	JUN	9606.ENSP00000346839	9606.ENSP00000360266	0	0	0	0	0	0	0	0.762	0.762
FN1	TNF	9606.ENSP00000346839	9606.ENSP00000398698	0	0	0	0	0	0	0	0.821	0.822
FN1	SOS1	9606.ENSP00000346839	9606.ENSP00000387784	0	0	0	0	0	0	0.9	0.213	0.917
FN1	HRAS	9606.ENSP00000346839	9606.ENSP00000407586	0	0	0	0	0	0	0.9	0.606	0.958
FN1	SERPINA1	9606.ENSP00000346839	9606.ENSP00000416066	0	0	0	0	0	0.264	0.9	0.517	0.961
FN1	IL6	9606.ENSP00000346839	9606.ENSP00000385675	0	0	0	0	0.074	0	0.9	0.716	0.971
FN1	LTBP1	9606.ENSP00000346839	9606.ENSP00000386043	0	0	0	0	0.201	0.379	0.9	0.548	0.974
FN1	TGFB2	9606.ENSP00000346839	9606.ENSP00000355896	0	0	0	0	0.147	0	0.9	0.741	0.976
FN1	SRC	9606.ENSP00000346839	9606.ENSP00000362680	0	0	0	0	0	0.797	0.9	0.764	0.994
FOS	MAPK1	9606.ENSP00000306245	9606.ENSP00000215832	0	0	0	0	0	0.523	0.9	0.852	0.992
FOS	TGFB1	9606.ENSP00000306245	9606.ENSP00000221930	0	0	0	0	0	0	0.9	0.448	0.942
FOS	MAPK14	9606.ENSP00000306245	9606.ENSP00000229795	0	0	0	0	0	0.264	0.9	0.733	0.978
FOS	MAP2K1	9606.ENSP00000306245	9606.ENSP00000302486	0	0	0	0	0	0.131	0	0.689	0.718
FOS	IL10	9606.ENSP00000306245	9606.ENSP00000412237	0	0	0	0	0	0.063	0	0.743	0.748
FOS	MAP2K7	9606.ENSP00000306245	9606.ENSP00000381070	0	0	0	0	0	0.127	0	0.802	0.82
FOS	RPS6KA1	9606.ENSP00000306245	9606.ENSP00000435412	0	0	0	0	0	0.386	0	0.723	0.823
FOS	HRAS	9606.ENSP00000306245	9606.ENSP00000407586	0	0	0	0	0	0.123	0	0.811	0.827
FOS	PRKCA	9606.ENSP00000306245	9606.ENSP00000408695	0	0	0	0	0	0	0.8	0.473	0.89
FOS	TGFB2	9606.ENSP00000306245	9606.ENSP00000355896	0	0	0	0	0	0	0.9	0.262	0.923
FOS	SRC	9606.ENSP00000306245	9606.ENSP00000362680	0	0	0	0	0	0.084	0.8	0.676	0.935
FOS	TNF	9606.ENSP00000306245	9606.ENSP00000398698	0	0	0	0	0	0	0.9	0.819	0.981
FOS	IL6	9606.ENSP00000306245	9606.ENSP00000385675	0	0	0	0	0.088	0	0.9	0.819	0.982
FOS	JUN	9606.ENSP00000306245	9606.ENSP00000360266	0	0	0	0	0.656	0.879	0.9	0.975	0.999
FURIN	TGFB1	9606.ENSP00000483552	9606.ENSP00000221930	0	0	0	0	0.099	0	0.9	0.565	0.957
GABARAPL2	MTOR	9606.ENSP00000037243	9606.ENSP00000354558	0	0	0	0	0	0.077	0	0.712	0.723
GABARAPL2	MAP1LC3A	9606.ENSP00000037243	9606.ENSP00000363970	0	0	0	0.894	0.063	0.045	0.9	0.874	0.911
GABARAPL2	MAP1LC3B	9606.ENSP00000037243	9606.ENSP00000268607	0	0	0	0.891	0.147	0.294	0.9	0.814	0.94
GABARAPL2	OPTN	9606.ENSP00000037243	9606.ENSP00000368022	0	0	0	0	0.062	0.568	0.8	0.617	0.964
GABARAPL2	NBR1	9606.ENSP00000037243	9606.ENSP00000411250	0	0	0	0	0.098	0.496	0.8	0.767	0.976
GABARAPL2	SQSTM1	9606.ENSP00000037243	9606.ENSP00000374455	0	0	0	0	0.064	0.786	0.8	0.9	0.995
GSK3B	TSC2	9606.ENSP00000324806	9606.ENSP00000219476	0	0	0	0	0.046	0.404	0.9	0.758	0.984
GSK3B	PIK3CA	9606.ENSP00000324806	9606.ENSP00000263967	0	0	0	0	0.063	0.124	0.8	0.419	0.891
GSK3B	MTOR	9606.ENSP00000324806	9606.ENSP00000354558	0	0	0	0	0.058	0.124	0	0.725	0.753
GSK3B	PTK2B	9606.ENSP00000324806	9606.ENSP00000380638	0	0	0	0.574	0	0.125	0.9	0.208	0.915
GSK3B	PDPK1	9606.ENSP00000324806	9606.ENSP00000344220	0	0	0	0.608	0.131	0.178	0.9	0.515	0.937
GSK3B	MAP2K7	9606.ENSP00000324806	9606.ENSP00000381070	0	0	0.203	0.575	0.062	0.938	0	0.361	0.952
GSK3B	JUN	9606.ENSP00000324806	9606.ENSP00000360266	0	0	0	0	0	0.541	0.9	0.574	0.978
HRAS	MAPK1	9606.ENSP00000407586	9606.ENSP00000215832	0	0	0	0	0.113	0.262	0.9	0.784	0.984
HRAS	RAF1	9606.ENSP00000407586	9606.ENSP00000251849	0	0	0	0	0.055	0.974	0.9	0.9	0.999
HRAS	MAP2K2	9606.ENSP00000407586	9606.ENSP00000262948	0	0	0	0	0.192	0.361	0.9	0.777	0.986
HRAS	PIK3CA	9606.ENSP00000407586	9606.ENSP00000263967	0	0	0	0	0.061	0.876	0.9	0.953	0.999
HRAS	MAP2K1	9606.ENSP00000407586	9606.ENSP00000302486	0	0	0	0	0.134	0.586	0.9	0.857	0.994
HRAS	MTOR	9606.ENSP00000407586	9606.ENSP00000354558	0	0	0	0	0.061	0.322	0	0.74	0.82
HRAS	JUN	9606.ENSP00000407586	9606.ENSP00000360266	0	0	0	0	0	0.241	0	0.763	0.812
HRAS	MMP9	9606.ENSP00000407586	9606.ENSP00000361405	0	0	0	0	0	0	0	0.73	0.73
HRAS	SRC	9606.ENSP00000407586	9606.ENSP00000362680	0	0	0	0	0.107	0.472	0.9	0.833	0.991
HRAS	MAP2K7	9606.ENSP00000407586	9606.ENSP00000381070	0	0	0	0	0.061	0.18	0	0.872	0.893
HRAS	SOS1	9606.ENSP00000407586	9606.ENSP00000387784	0	0	0	0	0.062	0.964	0.9	0.766	0.999
HRAS	SHC1	9606.ENSP00000407586	9606.ENSP00000401303	0	0	0	0	0.062	0	0.9	0.663	0.965
HRAS	RPS6KA1	9606.ENSP00000407586	9606.ENSP00000435412	0	0	0	0	0.055	0.191	0.6	0.593	0.859
HRAS	PRKCA	9606.ENSP00000407586	9606.ENSP00000408695	0	0	0	0	0.062	0	0.9	0.398	0.938
IL10	MAPK1	9606.ENSP00000412237	9606.ENSP00000215832	0	0	0	0	0	0	0	0.777	0.777
IL10	TGFB1	9606.ENSP00000412237	9606.ENSP00000221930	0	0	0	0	0	0	0	0.819	0.82
IL10	MAPK14	9606.ENSP00000412237	9606.ENSP00000229795	0	0	0	0	0	0	0	0.754	0.754
IL10	MTOR	9606.ENSP00000412237	9606.ENSP00000354558	0	0	0	0	0	0	0	0.73	0.73
IL10	JUN	9606.ENSP00000412237	9606.ENSP00000360266	0	0	0	0	0	0	0	0.759	0.76
IL10	MMP9	9606.ENSP00000412237	9606.ENSP00000361405	0	0	0	0	0	0	0	0.831	0.831
IL10	IL6	9606.ENSP00000412237	9606.ENSP00000385675	0	0	0	0	0.077	0	0.9	0.974	0.997
IL10	TNF	9606.ENSP00000412237	9606.ENSP00000398698	0	0	0	0	0.097	0	0.9	0.974	0.997
IL6	MAPK1	9606.ENSP00000385675	9606.ENSP00000215832	0	0	0	0	0	0	0.9	0.834	0.982
IL6	MMP2	9606.ENSP00000385675	9606.ENSP00000219070	0	0	0	0	0.076	0	0	0.816	0.823
IL6	TGFB1	9606.ENSP00000385675	9606.ENSP00000221930	0	0	0	0	0.065	0	0	0.835	0.839
IL6	SERPINE1	9606.ENSP00000385675	9606.ENSP00000223095	0	0	0	0	0.159	0	0	0.789	0.815
IL6	MAPK14	9606.ENSP00000385675	9606.ENSP00000229795	0	0	0	0	0	0	0	0.835	0.835
IL6	MAP2K2	9606.ENSP00000385675	9606.ENSP00000262948	0	0	0	0	0	0	0.9	0.266	0.923
IL6	MAP2K1	9606.ENSP00000385675	9606.ENSP00000302486	0	0	0	0	0	0	0.9	0.567	0.954
IL6	MTOR	9606.ENSP00000385675	9606.ENSP00000354558	0	0	0	0	0	0	0	0.811	0.811
IL6	JUN	9606.ENSP00000385675	9606.ENSP00000360266	0	0	0	0	0.053	0	0.9	0.85	0.984
IL6	MMP9	9606.ENSP00000385675	9606.ENSP00000361405	0	0	0	0	0.074	0	0	0.92	0.923
IL6	SRC	9606.ENSP00000385675	9606.ENSP00000362680	0	0	0	0	0	0	0	0.793	0.793
IL6	LTBP1	9606.ENSP00000385675	9606.ENSP00000386043	0	0	0	0	0	0	0.9	0.145	0.91
IL6	SOS1	9606.ENSP00000385675	9606.ENSP00000387784	0	0	0	0	0	0	0.9	0.185	0.915
IL6	SHC1	9606.ENSP00000385675	9606.ENSP00000401303	0	0	0	0	0	0	0.9	0.322	0.929
IL6	SERPINA1	9606.ENSP00000385675	9606.ENSP00000416066	0	0	0	0	0	0	0.9	0.722	0.971
IL6	TNF	9606.ENSP00000385675	9606.ENSP00000398698	0	0	0	0	0.123	0	0	0.982	0.984
JUN	MAPK1	9606.ENSP00000360266	9606.ENSP00000215832	0	0	0	0	0	0.411	0.9	0.952	0.996
JUN	TGFB1	9606.ENSP00000360266	9606.ENSP00000221930	0	0	0	0	0.061	0	0.9	0.51	0.949
JUN	MAPK14	9606.ENSP00000360266	9606.ENSP00000229795	0	0	0	0	0	0.471	0.9	0.918	0.995
JUN	MAP2K1	9606.ENSP00000360266	9606.ENSP00000302486	0	0	0	0	0	0	0	0.806	0.806
JUN	MTOR	9606.ENSP00000360266	9606.ENSP00000354558	0	0	0	0	0	0.157	0	0.742	0.774
JUN	TGFB2	9606.ENSP00000360266	9606.ENSP00000355896	0	0	0	0	0	0	0.9	0.295	0.926
JUN	MMP9	9606.ENSP00000360266	9606.ENSP00000361405	0	0	0	0	0	0.313	0	0.85	0.893
JUN	MAP2K7	9606.ENSP00000360266	9606.ENSP00000381070	0	0	0	0	0	0.421	0	0.9	0.94
JUN	SRC	9606.ENSP00000360266	9606.ENSP00000362680	0	0	0	0	0.065	0.079	0.8	0.85	0.97
JUN	TNF	9606.ENSP00000360266	9606.ENSP00000398698	0	0	0	0	0	0	0.9	0.871	0.986
LAMTOR1	TSC2	9606.ENSP00000278671	9606.ENSP00000219476	0	0	0	0	0	0	0.9	0.404	0.937
LAMTOR1	TSPAN14	9606.ENSP00000278671	9606.ENSP00000396270	0	0	0	0	0	0	0.9	0	0.9
LAMTOR1	MTOR	9606.ENSP00000278671	9606.ENSP00000354558	0	0	0	0	0	0.993	0.9	0.44	0.999
LTBP1	TGFB1	9606.ENSP00000386043	9606.ENSP00000221930	0	0	0	0	0.061	0.402	0.9	0.454	0.965
LTBP1	TGFB2	9606.ENSP00000386043	9606.ENSP00000355896	0	0	0	0	0.097	0.078	0.9	0.479	0.95
LTBP1	SERPINA1	9606.ENSP00000386043	9606.ENSP00000416066	0	0	0	0	0	0	0.9	0.085	0.904
MAP1LC3A	MAP1LC3B	9606.ENSP00000363970	9606.ENSP00000268607	0	0	0	0.971	0.143	0.045	0.9	0.838	0.913
MAP1LC3A	MTOR	9606.ENSP00000363970	9606.ENSP00000354558	0	0	0	0	0	0.063	0	0.725	0.731
MAP1LC3A	OPTN	9606.ENSP00000363970	9606.ENSP00000368022	0	0	0	0	0.068	0.573	0	0.5	0.784
MAP1LC3A	NBR1	9606.ENSP00000363970	9606.ENSP00000411250	0	0	0	0	0.098	0.603	0	0.61	0.848
MAP1LC3A	SQSTM1	9606.ENSP00000363970	9606.ENSP00000374455	0	0	0	0	0.064	0.522	0.9	0.845	0.992
MAP1LC3B	MTOR	9606.ENSP00000268607	9606.ENSP00000354558	0	0	0	0	0	0.063	0	0.704	0.711
MAP1LC3B	NBR1	9606.ENSP00000268607	9606.ENSP00000411250	0	0	0	0	0.098	0.56	0	0.643	0.846
MAP1LC3B	OPTN	9606.ENSP00000268607	9606.ENSP00000368022	0	0	0	0	0	0.965	0	0.542	0.983
MAP1LC3B	SQSTM1	9606.ENSP00000268607	9606.ENSP00000374455	0	0	0	0	0.064	0.619	0.9	0.905	0.996
MAP2K1	MAPK1	9606.ENSP00000302486	9606.ENSP00000215832	0	0	0.311	0.594	0.064	0.837	0.9	0.97	0.991
MAP2K1	MAPK14	9606.ENSP00000302486	9606.ENSP00000229795	0	0	0.364	0.632	0.064	0.676	0.9	0.788	0.979
MAP2K1	RAF1	9606.ENSP00000302486	9606.ENSP00000251849	0	0	0	0.575	0.083	0.825	0.9	0.939	0.989
MAP2K1	MAP2K2	9606.ENSP00000302486	9606.ENSP00000262948	0	0	0.445	0.979	0	0.826	0.9	0.92	0.982
MAP2K1	PIK3CA	9606.ENSP00000302486	9606.ENSP00000263967	0	0	0	0	0.061	0.232	0.9	0.677	0.973
MAP2K1	MMP9	9606.ENSP00000302486	9606.ENSP00000361405	0	0	0	0	0	0	0	0.706	0.706
MAP2K1	SRC	9606.ENSP00000302486	9606.ENSP00000362680	0	0	0.215	0.589	0.062	0.308	0.9	0.73	0.953
MAP2K1	SHC1	9606.ENSP00000302486	9606.ENSP00000401303	0	0	0	0	0.062	0	0.9	0.587	0.957
MAP2K1	SOS1	9606.ENSP00000302486	9606.ENSP00000387784	0	0	0	0	0.055	0	0.9	0.767	0.976
MAP2K2	MAPK1	9606.ENSP00000262948	9606.ENSP00000215832	0	0	0.364	0.6	0.066	0.852	0.9	0.902	0.991
MAP2K2	MAPK14	9606.ENSP00000262948	9606.ENSP00000229795	0	0	0.352	0.643	0.064	0.554	0	0.642	0.701
MAP2K2	RAF1	9606.ENSP00000262948	9606.ENSP00000251849	0	0	0	0.572	0.083	0.825	0.9	0.807	0.988
MAP2K2	SHC1	9606.ENSP00000262948	9606.ENSP00000401303	0	0	0	0	0.062	0	0.9	0.395	0.938
MAP2K2	SRC	9606.ENSP00000262948	9606.ENSP00000362680	0	0	0.235	0.589	0.062	0.261	0.9	0.484	0.944
MAP2K2	PIK3CA	9606.ENSP00000262948	9606.ENSP00000263967	0	0	0	0	0.061	0.109	0.9	0.461	0.948
MAP2K2	SOS1	9606.ENSP00000262948	9606.ENSP00000387784	0	0	0	0	0.055	0	0.9	0.776	0.977
MAP2K7	MAPK14	9606.ENSP00000381070	9606.ENSP00000229795	0	0	0.248	0.59	0.052	0.294	0.9	0.747	0.953
MAP2K7	MTOR	9606.ENSP00000381070	9606.ENSP00000354558	0	0	0	0	0.061	0	0	0.704	0.71
MAP2K7	PRKCA	9606.ENSP00000381070	9606.ENSP00000408695	0	0	0	0.583	0	0	0.8	0.473	0.837
MAP2K7	TNF	9606.ENSP00000381070	9606.ENSP00000398698	0	0	0	0	0	0	0.9	0.585	0.956
MAPK1	MMP2	9606.ENSP00000215832	9606.ENSP00000219070	0	0	0	0	0.049	0	0	0.743	0.746
MAPK1	MMP9	9606.ENSP00000215832	9606.ENSP00000361405	0	0	0	0	0.049	0	0	0.797	0.799
MAPK1	MTOR	9606.ENSP00000215832	9606.ENSP00000354558	0	0	0	0	0.061	0.316	0	0.714	0.8
MAPK1	MAPKAPK2	9606.ENSP00000215832	9606.ENSP00000356070	0	0	0.349	0.596	0.063	0.71	0	0.791	0.831
MAPK1	TNF	9606.ENSP00000215832	9606.ENSP00000398698	0	0	0	0	0	0	0	0.836	0.836
MAPK1	MAPK14	9606.ENSP00000215832	9606.ENSP00000229795	0	0	0.412	0.926	0.1	0.379	0.8	0.92	0.889
MAPK1	PRKCA	9606.ENSP00000215832	9606.ENSP00000408695	0	0	0	0.594	0.056	0.261	0.9	0.575	0.941
MAPK1	TGFB1	9606.ENSP00000215832	9606.ENSP00000221930	0	0	0	0	0.049	0.078	0.9	0.445	0.944
MAPK1	SRC	9606.ENSP00000215832	9606.ENSP00000362680	0	0	0.311	0.626	0.061	0.416	0.9	0.871	0.963
MAPK1	RAF1	9606.ENSP00000215832	9606.ENSP00000251849	0	0	0	0.587	0.064	0.447	0.9	0.888	0.964
MAPK1	TSC2	9606.ENSP00000215832	9606.ENSP00000219476	0	0	0	0	0.054	0.379	0.9	0.616	0.974
MAPK1	SOS1	9606.ENSP00000215832	9606.ENSP00000387784	0	0	0	0	0.064	0.463	0.9	0.644	0.979
MAPK1	SHC1	9606.ENSP00000215832	9606.ENSP00000401303	0	0	0	0	0.065	0.406	0.9	0.694	0.98
MAPK1	RPS6KA1	9606.ENSP00000215832	9606.ENSP00000435412	0	0	0	0.685	0.062	0.986	0.9	0.897	0.999
MAPK14	TSC2	9606.ENSP00000229795	9606.ENSP00000219476	0	0	0	0	0	0	0.9	0.322	0.929
MAPK14	PTK2B	9606.ENSP00000229795	9606.ENSP00000380638	0	0	0	0.571	0.064	0.157	0.9	0.445	0.929
MAPK14	SRC	9606.ENSP00000229795	9606.ENSP00000362680	0	0	0.254	0.627	0	0.146	0.9	0.765	0.941
MAPK14	SHC1	9606.ENSP00000229795	9606.ENSP00000401303	0	0	0	0	0.061	0.429	0.9	0.408	0.964
MAPK14	TNF	9606.ENSP00000229795	9606.ENSP00000398698	0	0	0	0	0	0	0.9	0.85	0.984
MAPK14	MAPKAPK2	9606.ENSP00000229795	9606.ENSP00000356070	0	0	0.35	0.592	0.11	0.95	0.9	0.85	0.997
MAPKAPK2	TSC2	9606.ENSP00000356070	9606.ENSP00000219476	0	0	0	0	0	0.379	0.9	0.55	0.969
MAPKAPK2	TNF	9606.ENSP00000356070	9606.ENSP00000398698	0	0	0	0	0.061	0	0.9	0.415	0.94
MMP2	SERPINE1	9606.ENSP00000219070	9606.ENSP00000223095	0	0	0	0	0.213	0	0	0.669	0.728
MMP2	TNF	9606.ENSP00000219070	9606.ENSP00000398698	0	0	0	0	0	0	0	0.798	0.798
MMP2	TGFB1	9606.ENSP00000219070	9606.ENSP00000221930	0	0	0	0	0.061	0.522	0	0.676	0.842
MMP2	MMP9	9606.ENSP00000219070	9606.ENSP00000361405	0	0	0	0.929	0.061	0	0.9	0.958	0.908
MMP2	SRC	9606.ENSP00000219070	9606.ENSP00000362680	0	0	0	0	0.055	0	0.9	0.748	0.974
MMP9	TGFB1	9606.ENSP00000361405	9606.ENSP00000221930	0	0	0	0	0.085	0.518	0	0.798	0.903
MMP9	SERPINE1	9606.ENSP00000361405	9606.ENSP00000223095	0	0	0	0	0.061	0	0	0.707	0.714
MMP9	TNF	9606.ENSP00000361405	9606.ENSP00000398698	0	0	0	0	0.176	0	0	0.935	0.944
MMP9	SRC	9606.ENSP00000361405	9606.ENSP00000362680	0	0	0	0	0.088	0	0.9	0.796	0.979
MTOR	TSC2	9606.ENSP00000354558	9606.ENSP00000219476	0	0	0	0	0.081	0.597	0.9	0.96	0.998
MTOR	PIK3CA	9606.ENSP00000354558	9606.ENSP00000263967	0	0	0	0.541	0.061	0.186	0.9	0.73	0.944
MTOR	RICTOR	9606.ENSP00000354558	9606.ENSP00000296782	0	0	0	0	0.112	0.963	0.9	0.977	0.999
MTOR	PDPK1	9606.ENSP00000354558	9606.ENSP00000344220	0	0	0	0	0.063	0.872	0	0.742	0.966
MTOR	RPS6KA1	9606.ENSP00000354558	9606.ENSP00000435412	0	0	0	0	0.061	0.454	0	0.678	0.82
MTOR	SQSTM1	9606.ENSP00000354558	9606.ENSP00000374455	0	0	0	0	0	0.354	0	0.805	0.869
MTOR	SOS1	9606.ENSP00000354558	9606.ENSP00000387784	0	0	0	0	0.088	0.082	0.9	0.158	0.92
MTOR	SHC1	9606.ENSP00000354558	9606.ENSP00000401303	0	0	0	0	0	0	0.9	0.434	0.941
MTOR	PRKCA	9606.ENSP00000354558	9606.ENSP00000408695	0	0	0	0	0	0.234	0.9	0.372	0.947
NBR1	OPTN	9606.ENSP00000411250	9606.ENSP00000368022	0	0	0	0	0.061	0.124	0	0.79	0.812
NBR1	SQSTM1	9606.ENSP00000411250	9606.ENSP00000374455	0	0	0	0.563	0	0.52	0	0.889	0.706
OPTN	SQSTM1	9606.ENSP00000368022	9606.ENSP00000374455	0	0	0	0	0.082	0.436	0	0.839	0.909
PDPK1	TSC2	9606.ENSP00000344220	9606.ENSP00000219476	0	0	0	0	0.045	0	0.9	0.717	0.97
PDPK1	TGFB1	9606.ENSP00000344220	9606.ENSP00000221930	0	0	0	0	0	0	0.9	0.088	0.904
PDPK1	PIK3CA	9606.ENSP00000344220	9606.ENSP00000263967	0	0	0	0	0.086	0.186	0.9	0.682	0.973
PDPK1	RICTOR	9606.ENSP00000344220	9606.ENSP00000296782	0	0	0	0	0	0.052	0	0.79	0.793
PDPK1	PRKCA	9606.ENSP00000344220	9606.ENSP00000408695	0	0	0	0.711	0	0	0.9	0.267	0.906
PDPK1	TGFBR2	9606.ENSP00000344220	9606.ENSP00000351905	0	0	0	0.552	0.054	0.178	0.9	0.087	0.917
PDPK1	SOS1	9606.ENSP00000344220	9606.ENSP00000387784	0	0	0	0	0.063	0	0.9	0.287	0.927
PDPK1	SRC	9606.ENSP00000344220	9606.ENSP00000362680	0	0	0.257	0.565	0.061	0.467	0.9	0.445	0.959
PDPK1	RPS6KA1	9606.ENSP00000344220	9606.ENSP00000435412	0	0	0	0.699	0	0.597	0.9	0.746	0.967
PIK3CA	TSC2	9606.ENSP00000263967	9606.ENSP00000219476	0	0	0	0	0.061	0.193	0	0.649	0.711
PIK3CA	RAF1	9606.ENSP00000263967	9606.ENSP00000251849	0	0	0	0	0.062	0.124	0.8	0.498	0.906
PIK3CA	SHC1	9606.ENSP00000263967	9606.ENSP00000401303	0	0	0	0	0	0	0.9	0.345	0.931
PIK3CA	SOS1	9606.ENSP00000263967	9606.ENSP00000387784	0	0	0	0	0.064	0.082	0.9	0.358	0.937
PIK3CA	SRC	9606.ENSP00000263967	9606.ENSP00000362680	0	0	0	0	0.058	0.124	0.9	0.578	0.96
PRKCA	RAF1	9606.ENSP00000408695	9606.ENSP00000251849	0	0	0	0.58	0	0.399	0.9	0.421	0.947
PRKCA	RICTOR	9606.ENSP00000408695	9606.ENSP00000296782	0	0	0	0	0	0.342	0.9	0.391	0.956
PRKCA	SRC	9606.ENSP00000408695	9606.ENSP00000362680	0	0	0	0.575	0	0.399	0.9	0.738	0.956
PRKCA	PTK2B	9606.ENSP00000408695	9606.ENSP00000380638	0	0	0	0.553	0	0	0.9	0.269	0.91
PTK2B	SRC	9606.ENSP00000380638	9606.ENSP00000362680	0	0	0	0.711	0.062	0.521	0.9	0.928	0.964
PTK2B	SOS1	9606.ENSP00000380638	9606.ENSP00000387784	0	0	0	0	0	0	0.9	0.168	0.913
PTK2B	SHC1	9606.ENSP00000380638	9606.ENSP00000401303	0	0	0	0	0	0.379	0.9	0.584	0.971
RAF1	SRC	9606.ENSP00000251849	9606.ENSP00000362680	0	0	0	0.665	0	0.456	0.9	0.818	0.958
RICTOR	TSC2	9606.ENSP00000296782	9606.ENSP00000219476	0	0	0	0	0.061	0	0.9	0.901	0.989
RPS6KA1	TSC2	9606.ENSP00000435412	9606.ENSP00000219476	0	0	0	0	0.055	0.379	0.9	0.9	0.993
SERPINA1	TGFB1	9606.ENSP00000416066	9606.ENSP00000221930	0	0	0	0	0.076	0	0.9	0.542	0.954
SERPINA1	SERPINE1	9606.ENSP00000416066	9606.ENSP00000223095	0	0	0.449	0.761	0	0	0.9	0.442	0.919
SERPINA1	TGFB2	9606.ENSP00000416066	9606.ENSP00000355896	0	0	0	0	0	0	0.9	0.107	0.906
SERPINE1	TGFB1	9606.ENSP00000223095	9606.ENSP00000221930	0	0	0	0	0.088	0	0.9	0.795	0.979
SERPINE1	TNF	9606.ENSP00000223095	9606.ENSP00000398698	0	0	0	0	0.062	0	0	0.86	0.863
SERPINE1	TGFB2	9606.ENSP00000223095	9606.ENSP00000355896	0	0	0	0	0.098	0	0.9	0.455	0.946
SHC1	TGFB1	9606.ENSP00000401303	9606.ENSP00000221930	0	0	0	0	0	0	0.9	0.228	0.919
SHC1	TGFBR2	9606.ENSP00000401303	9606.ENSP00000351905	0	0	0	0	0.072	0.52	0.9	0.221	0.96
SHC1	SRC	9606.ENSP00000401303	9606.ENSP00000362680	0	0	0	0.552	0.052	0.52	0.9	0.922	0.97
SHC1	SOS1	9606.ENSP00000401303	9606.ENSP00000387784	0	0	0	0	0.062	0.472	0.9	0.821	0.989
SOS1	SRC	9606.ENSP00000387784	9606.ENSP00000362680	0	0	0	0	0.063	0.217	0.9	0.711	0.976
SQSTM1	TNF	9606.ENSP00000374455	9606.ENSP00000398698	0	0	0	0	0	0	0.9	0.358	0.933
TGFB1	TNF	9606.ENSP00000221930	9606.ENSP00000398698	0	0	0	0	0.089	0	0	0.774	0.785
TGFB1	TGFB2	9606.ENSP00000221930	9606.ENSP00000355896	0	0	0	0.902	0	0.32	0.9	0.793	0.934
TGFB1	TGFBR2	9606.ENSP00000221930	9606.ENSP00000351905	0	0	0	0	0.111	0.92	0.9	0.674	0.997
TGFB2	TGFBR2	9606.ENSP00000355896	9606.ENSP00000351905	0	0	0	0	0	0.507	0.9	0.742	0.986
