# Supplementary material for: SARS-CoV-2 Infection Triggers Phosphorylation: Potential Target for Anti-COVID-19 Therapeutics
Source: Front Immunol. 2022 Feb 17;13:829474. doi: 10.3389/fimmu.2022.829474 (PMC8891488; doi:10.3389/fimmu.2022.829474)
Supplement: Supplementary Table 2 — Details of Interaction network of therapeutic targets for COVID-19 at high confidence scores. [file Table_2.xlsx]

## Sheet: string_interactions (4)
Supplementary Table 2: Details of Interaction network of therapeutic targets for COVID-19 at high confidence scores
Node1	Node2	Node1_string_id	Node2_string_id	Neighborhood_on_chromosome	Gene_fusion	Phylogenetic_cooccurrence	Homology	Coexpression	Experimentally_determined_interaction	Database_annotated	Automated_textmining	Combined_score
AKT1	MMP2	9606.ENSP00000451828	9606.ENSP00000219070	0	0	0	0	0.061	0	0	0.833	0.836
AKT1	TGFB1	9606.ENSP00000451828	9606.ENSP00000221930	0	0	0	0	0.076	0.18	0	0.654	0.715
AKT1	MAPK14	9606.ENSP00000451828	9606.ENSP00000229795	0	0	0.303	0.623	0.082	0.715	0.6	0.858	0.931
AKT1	RAF1	9606.ENSP00000451828	9606.ENSP00000251849	0	0	0	0.581	0	0.695	0.9	0.879	0.979
AKT1	PIK3CA	9606.ENSP00000451828	9606.ENSP00000263967	0	0	0	0	0.063	0.468	0.9	0.978	0.998
AKT1	PIKFYVE	9606.ENSP00000451828	9606.ENSP00000264380	0	0	0	0	0.063	0.058	0	0.894	0.899
AKT1	MTOR	9606.ENSP00000451828	9606.ENSP00000354558	0	0	0	0	0.08	0.872	0.9	0.972	0.999
AKT1	MMP9	9606.ENSP00000451828	9606.ENSP00000361405	0	0	0	0	0.061	0	0	0.885	0.887
AXL	PIK3CA	9606.ENSP00000301178	9606.ENSP00000263967	0	0	0	0	0.058	0.124	0.9	0.453	0.948
EGFR	MAPK14	9606.ENSP00000275493	9606.ENSP00000229795	0	0	0	0.577	0	0.723	0	0.751	0.81
EGFR	PIK3CA	9606.ENSP00000275493	9606.ENSP00000263967	0	0	0	0	0	0.37	0.9	0.866	0.99
EGFR	MMP9	9606.ENSP00000275493	9606.ENSP00000361405	0	0	0	0	0	0	0	0.828	0.828
EGFR	MTOR	9606.ENSP00000275493	9606.ENSP00000354558	0	0	0	0	0.061	0.204	0.9	0.843	0.986
FLT3	PIK3CA	9606.ENSP00000241453	9606.ENSP00000263967	0	0	0	0	0	0.08	0.8	0.529	0.905
MAP2K2	MAPK14	9606.ENSP00000262948	9606.ENSP00000229795	0	0	0.352	0.643	0.064	0.554	0	0.642	0.701
MAP2K2	RAF1	9606.ENSP00000262948	9606.ENSP00000251849	0	0	0	0.572	0.083	0.825	0.9	0.807	0.988
MAP2K2	PIK3CA	9606.ENSP00000262948	9606.ENSP00000263967	0	0	0	0	0.061	0.109	0.9	0.461	0.948
MAP2K7	MAPK14	9606.ENSP00000381070	9606.ENSP00000229795	0	0	0.248	0.59	0.052	0.294	0.9	0.747	0.953
MAP2K7	MTOR	9606.ENSP00000381070	9606.ENSP00000354558	0	0	0	0	0.061	0	0	0.704	0.71
MMP2	TGFB1	9606.ENSP00000219070	9606.ENSP00000221930	0	0	0	0	0.061	0.522	0	0.676	0.842
MMP2	MMP9	9606.ENSP00000219070	9606.ENSP00000361405	0	0	0	0.929	0.061	0	0.9	0.958	0.908
MMP9	TGFB1	9606.ENSP00000361405	9606.ENSP00000221930	0	0	0	0	0.085	0.518	0	0.798	0.903
MTOR	PIK3CA	9606.ENSP00000354558	9606.ENSP00000263967	0	0	0	0.541	0.061	0.186	0.9	0.73	0.944
PIK3CA	RAF1	9606.ENSP00000263967	9606.ENSP00000251849	0	0	0	0	0.062	0.124	0.8	0.498	0.906
